# Supplementary material for: Short Communication: Novel Di- and Triselenoesters as Effective Therapeutic Agents Inhibiting Multidrug Resistance Proteins in Breast Cancer Cells
Source: Int J Mol Sci. 2024 Sep 8;25(17):9732. doi: 10.3390/ijms25179732 (PMC11395623; doi:10.3390/ijms25179732)
Supplement: Supplementary file 1 [file ijms-25-09732-s001.zip]

Archive with 1 entries (1 files):
- ijms-3156760-supplementary.pdf
